# Supplementary material for: Oxidative Stress and Iron Addiction: A Comparative Study of 1321N1 Astrocytoma and T98G Glioblastoma Cells with Differential Expression of L-Cysteine-Metabolizing Enzymes
Source: Biomolecules. 2025 Oct 20;15(10):1478. doi: 10.3390/biom15101478 (PMC12563529; doi:10.3390/biom15101478)
Supplement: Supplementary file 1 [file biomolecules-15-01478-s001.zip]

Archive with 1 entries (1 files):
- biomolecules-3901113-supplementary.pdf
